# Supplementary material for: Sampling Considerations for Wastewater Surveillance of Antibiotic Resistance in Fecal Bacteria
Source: Int J Environ Res Public Health. 2023 Mar 4;20(5):4555. doi: 10.3390/ijerph20054555 (PMC10002399; doi:10.3390/ijerph20054555)
Supplement: Supplementary file 1 [file ijerph-20-04555-s001.zip]

Archive with 1 entries (1 files):
- ijerph-2199408-supplementary.pdf
